# Supplementary material for: Chemical Constituents from the Flowers of Carthamus tinctorius L. and Their Lung Protective Activity
Source: Molecules. 2022 Jun 2;27(11):3573. doi: 10.3390/molecules27113573 (PMC9182397; doi:10.3390/molecules27113573)
Supplement: Supplementary file 1 [file molecules-27-03573-s001.zip]

Archive with 1 entries (1 files):
- molecules-1736899-supplementary.pdf
